# Supplementary material for: Regulation of the Receptor Tyrosine Kinase AXL in Response to Therapy and Its Role in Therapy Resistance in Glioblastoma
Source: Int J Mol Sci. 2022 Jan 17;23(2):982. doi: 10.3390/ijms23020982 (PMC8781963; doi:10.3390/ijms23020982)
Supplement: Supplementary file 1 [file ijms-23-00982-s001.zip]

Archive with 1 entries (1 files):
- ijms-1532485-supplementary.pdf
